# Supplementary material for: FtsZ contributes to cytoadhesion and interaction with host extracellular matrix components and plasminogen in Mycoplasma bovis
Source: Vet Res. 2025 Dec 12;56:228. doi: 10.1186/s13567-025-01673-y (PMC12706882; doi:10.1186/s13567-025-01673-y)
Supplement: Supplementary file 1 — Additional file 1. Plasmids, oligonucleotides, cell lines and strains used in this study. [file 13567_2025_1673_MOESM1_ESM.xlsx]

## Sheet: Sheet1
Additional file 1 Plasmids, oligonucleotides, cell lines and strains used in this study
Name	Description	Source
Plasmids
pOH/P	Integrative vector used to complement the strain M. bovisΔftsZ	Kindly provided by professor Christine Citti, INRAE
pOH-ftsZ	For M. bovisΔftsZ complementation	This study
pET30a-FtsZ	For expression of recombinant protein rFtsZ	This study
Oligonucleotides(5'-3')
pOH-FtsZ-F	AGTTTACCTCCATGGATGAACGATTCAACAGTTTTTCC	This study
pOH-FtsZ-R	CTTTAATTTCTTAAGCTACTTAAAAAAATCAGGAATTAGG	This study
pOH-P-ZT-F	CTTAAGAAATTAAAGTTGGTTCATT	This study
pOH-P-ZT-R	CCATGGAGGTAAACTACGGTCA	This study
Cell lines
EBL cells	For test the adhesion capacity of M. bovis	Stored in our lab
Strains
Escherichia coli DH5α	Escherichia coli DH5α was used for gene cloning	Stored in our lab
Escherichia coli BL21(DE3)	Escherichia coli BL21(DE3) was used for protein expression	Stored in our lab
M. bovisΔftsZ	ΔFtsZ mutant from the M. bovis PG45	Stored in our lab
M. bovisΔftsZ:ftsZ	The complementing strain by transformation ΔftsZ mutant with complementation plasmid pOH-ftsZ	Stored in our lab
M. bovis PG45 (ATCC 25523)	Isolated from cattle with clinical mastitis in USA	Stored in our lab
1XS	Isolated from cattle with clinical pneumonia in China in 2010	Stored in our lab
08M	Isolated from cattle with clinical pneumonia in China in 2008	Stored in our lab
P-1	Isolated from yak in China in 2020	Stored in our lab
0709	Isolated from cattle with clinical pneumonia in China in 2010	Stored in our lab
0794	Isolated from cattle with clinical pneumonia in China in 2010	Stored in our lab
07801	Isolated from cattle with clinical pneumonia in China in 2010	Stored in our lab
