# Supplementary material for: FtsZ contributes to cytoadhesion and interaction with host extracellular matrix components and plasminogen in Mycoplasma bovis
Source: Vet Res. 2025 Dec 12;56:228. doi: 10.1186/s13567-025-01673-y (PMC12706882; doi:10.1186/s13567-025-01673-y)
Supplement: Supplementary file 2 — Additional file 2. List of information of different M. bovis strains. Geographical location, collection date, host, isolation source and GenBank of different M. bovis. [file 13567_2025_1673_MOESM2_ESM.xlsx]

## Sheet: Sheet1
Additional file 2. List of information of different M. bovis strains.
Strain	Geographical Location	Collection Date	Host	Isolation Source	GenBank
PG45	USA	1961	Cattle	Milk	ADR25009.1
08M	China, Jiangxi	2008	Cattle	Lung	AQU85686.1
HB0801	China, Hubei	2008	Cattle	Lung	AFM51782.1
Hubei-1	China, Hubei	2008	Cattle	Lung	AEI90111.1
YL	China, Henan	2009	Cattle	Lung	TQF36731.1
HB0801-P115	China, Hubei	2012	Cattle	Lung	AMW25035.1
HB0801-P150	China, Hubei	2012	Cattle	Lung	AMW25667.1
NM 2012	China, Inner Mongolia	2012	Cattle	Synovial fluids	AKO50594.1
Ningxia-1	China, Ningxia	2013	Cattle	Lung	ATQ40301.1
16M	China, Shandong	2016	Cattle	Lung	QCA30045.1
NX114	China, Ningxia	2022	Bos taurus	Lung	WNV99783.1
S0864_03_M03	Japan, Hokkaido	2011	Bos taurus	Nasal cavity	BGJ29103.1
S0001_05_M05	Japan, Hyogo	2011	Bos taurus	Nasal cavity	BGJ30877.1
S0824_09_M10	Japan:Hokkaido	2011	Bos taurus	Milk	BGJ34352.1
S0180_04_M04	Japan, Hokkaido	2012	Bos taurus	Nasal cavity	BGJ29979.1
S0175_07_M08	Japan, Hokkaido	2012	Bos taurus	Synovial fluids	BGJ32631.1
S0188_08_M09	Japan:Hokkaido	2012	Bos taurus	Milk	BGJ33502.1
KG4397	Japan:Kagoshima	2012	Bos taurus	Nosal flow	BBJ33278.1
S1765_02_M02	Japan, Miyagi	2013	Bos taurus	Nasal cavity	BGJ28219.1
S2091_06_M07	Japan, Hokkaido	2018	Bos taurus	Synovial fluids	BGJ31752.1
MW01_10_M11	Japan:Kagoshima	2020	Bos taurus	Lung	BGJ35238.1
J6	Spain	2016	Bos taurus	Nasal swab	UCP05554.1
J81	Spain	2016	Bos taurus	Nasal swab	UCP05443.1
J137	Spain	2017	Bos taurus	Nasal swab	UCP04646.1
J279	Spain	2017	Bos taurus	Nasal swab	UCP02995.1
J228	Spain	2017	Bos taurus	Lung swab	UCP03843.1
Mb1	Canada, Saskatchewan	2006	Cattle	Joint fluid	QRF85524.1
Mb160	Canada, Alberta	2008	Cattle	Lung tissue	QRF87000.1
Mb300	Canada, Saskatchewan	2012	Bison bison	Lung tissue	QRF87832.1
NADC18	Canada, Alberta	2012	Bison bison	Fetus lung	AXJ70801.1
NADC81	Canada, Alberta	2017	Bison bison	Nasal cavity	UJB27563.1
PMSJ48	Canada, Alberta	2023	Bos taurus	Synovial joint fluid	XVN76708.1
PMCJ5-2	Canada, Alberta	2023	Bos taurus	Synovial joint fluid	XVN77357.1
AMSJ16	Canada, Alberta	2023	Bos taurus	Synovial joint fluid	XVN78563.1
PMSJ14	Canada, Alberta	2023	Bos taurus	Synovial joint fluid	XVN75633.1
KRB1	USA, Nevada	2012	Odocoileus hemionus	Lung	UJB24518.1
NADC72	USA: Iowa	2012	Bison bison	Nasal cavity	UJB26795.1
NADC146	USA, South Dakota	2021	Bison bison	Lymph node	XVK80191.1
L15527	France:Haute-Garonne	2011	Bos taurus	Lung	UUA23782.1
L15762	France:Vendee	2012	Bos taurus	Lung	UTW24965.1
F9160	France:Aveyron	2014	Bos taurus	Lung	UTW25842.1
RM16	France, Cantal	2016	Bos taurus	Transtracheal aspirate	UCP07050.1
Mb49	Belgium	2016	Bos taurus	Bronchoalveolar lavage	WHO18309.1
Mb222	Belgium	2018	Bos taurus	Milk	WHO15448.1
Mb287	Belgium	2019	Bos taurus	Bronchoalveolar lavage	WHO13534.1
